# Supplementary material for: Comprehensive molecular characterization of gastric cancer patients from phase II second-line ramucirumab plus paclitaxel therapy trial
Source: Genome Med. 2021 Jan 25;13:11. doi: 10.1186/s13073-021-00826-w (PMC7836461; doi:10.1186/s13073-021-00826-w)
Supplement: Supplementary file 2 — Additional file 2. Clinical annotation of 61 gastric cancer patients that were enrolled in this study. [file 13073_2021_826_MOESM2_ESM.xlsx]

## Sheet: sample_information
ID	Sex	Age	HER2	BOR	TCGA classification	ACRG classification	1st line PFS (months)
RAM-16-029(2)	M	33	0	SD
RAM-16-047	M	63	0	PD
RAM-E01	M	56	0	PD	GS	MSS/TP53+	2
RAM-E02	F	45	0	SD	GS	MSS/EMT	19
RAM-E03	F	51	0	SD	GS		12
RAM-E04	F	36	0	SD	CIN	MSS/TP53+	3
RAM-E05	M	57	1	PR	EBV	MSS/TP53-	5
RAM-E06	M	63	0	PR	GS	MSS/EMT	2
RAM-E07	M	60	0	SD	GS	MSS/TP53+	1
RAM-E08	M	68	1	SD	CIN	MSS/TP53-	7
RAM-E09	M	59	1	PR			10
RAM-E10	M	60	0	PR	GS	MSS/TP53-	1
RAM-E11	F	45	0	SD	GS	MSS/EMT	3
RAM-E12	M	59	0	PD	GS	MSS/TP53+	5
RAM-E13	M	53	0	PD	GS	MSS/TP53+	2
RAM-E14	M	73	0	SD	GS		4
RAM-E15	M	74	0	PR	GS	MSS/EMT	6
RAM-E16	M	56	0	PR	CIN	MSS/TP53-	3
RAM-E17	M	62	0	PR	CIN	MSS/TP53-	5
RAM-E18	M	61	1	PR			14
RAM-E19	F	35	0	SD	CIN	MSS/TP53-	6
RAM-E20	F	42	0	PR	CIN	MSS/TP53-	4
RAM-E21	F	47	0	PR	GS	MSS/TP53+	3
RAM-E22	M	60	1	SD	CIN	MSS/TP53-	10
RAM-E23	M	59		SD	GS	MSS/TP53+	5
RAM-E24	M	36	0	SD	GS	MSS/TP53-	14
RAM-E25	M	64	0	PR	CIN	MSS/TP53-	12
RAM-E26	M	71	1	PR	GS	MSS/TP53-	10
RAM-E27	F	53	0	SD			1
RAM-E28	M	59	0	SD	GS	MSS/EMT	10
RAM-E29	F	53	0	SD	GS	MSS/TP53+	1
RAM-E30	M	45	0	SD	GS	MSS/TP53+	9
RAM-E31	M	56	0	SD	CIN	MSS/EMT	8
RAM-E32	F	65	0	SD	CIN	MSS/TP53-	3
RAM-E33	M	65	1	SD	CIN	MSS/TP53-	6
RAM-E34	M	57	0	SD	GS		5
RAM-E35	M	34	0	SD	GS	MSS/EMT	9
RAM-E36	M	70	0	SD			5
RAM-E37	M	54	0	PR	GS	MSS/TP53+	3
RAM-E38	F	63	0	SD			4
RAM-E39	M	64	0	SD	CIN	MSS/TP53-	5
RAM-E40	M	62	0	SD			2
RAM-E41	M	75	1	SD	CIN	MSS/TP53+	5
RAM-E42	M	73	0	PR	GS	MSS/EMT	2
RAM-E43	M	60	0		GS	MSS/TP53+	1
RAM-E44	M	74	0		GS	MSS/EMT	13
RAM-E45	F	53	0	SD	CIN	MSS/EMT	10
RAM-E46	F	42	0	PR	CIN	MSS/TP53-	13
RAM-E47	F	65	0	SD	GS	MSS/TP53+	3
RAM-E48	F	48	0	PR			3
RAM-E49	F	57	0	SD	GS	MSS/TP53+	3
RAM-E50	M	66	0	PR	EBV	MSS/TP53+	26
RAM-E51	M	61	0	PR	GS	MSS/TP53-	9
RAM-E52	M	50	0	SD			8
RAM-E53	M	61	0	PR	GS	MSS/TP53-	1
RAM-E54	M	69	0	PR	GS	MSS/TP53+	8
RAM-E55	M	57	0	SD	GS	MSS/EMT	2
RAM-E56	M	81	0	PR	EBV	MSS/TP53+	6
RAM-E57	M	69	0	PR	CIN	MSS/TP53-	2
RAM-E58	M	27	1	SD	CIN	MSS/TP53-	6
RAM-E59	F	38	0	SD	CIN	MSS/TP53+	5
